# Supplementary material for: Genome-Wide Dissection of Selection on microRNA Target Genes Involved in Rice Flower Development
Source: Plants (Basel). 2024 Nov 22;13(23):3281. doi: 10.3390/plants13233281 (PMC11644493; doi:10.3390/plants13233281)
Supplement: Supplementary file 1 [file plants-13-03281-s001.zip]

Archive with 1 entries (1 files):
- plants-3236798-supplementary.pdf
